# Supplementary material for: The Axin scaffold protects the kinase GSK3β from cross-pathway inhibition
Source: eLife. 2023 Aug 7;12:e85444. doi: 10.7554/eLife.85444 (PMC10442075; doi:10.7554/eLife.85444)
Supplement: Figure 2—figure supplement 1—source data 1. — Coomassie-stained SDS-PAGE of purified proteins used in this work. All proteins except PKA were purified as MBP fusion proteins (see Materials and methods). Unphosphorylated GSK3β was purified after coexpression with lambda phosphatase (see Materials and methods). pS45-β-catenin was purified after coexpression with CK1α as described previously (Gavagan et al., 2020). Phosphorylated GSK3β and GSK3β_S9A were purified after in vitro phosphorylation with PKA (see Materials and methods). Each lane was loaded with 10 μL of 4 μM protein. [file elife-85444-fig2-figsupp1-data1.zip]

Archive with 6 entries (5 files):
- Figure 2-figure supplement 1 - source data 1/
- __MACOSX/._Figure 2-figure supplement 1 - source data 1
- Figure 2-figure supplement 1 - source data 1/Figure 2-figure supplement 1 - source data 1 labeled.png
- __MACOSX/Figure 2-figure supplement 1 - source data 1/._Figure 2-figure supplement 1 - source data 1 labeled.png
- Figure 2-figure supplement 1 - source data 1/Figure 2-figure supplement 1 - source data 1 raw.tif
- __MACOSX/Figure 2-figure supplement 1 - source data 1/._Figure 2-figure supplement 1 - source data 1 raw.tif
