# Supplementary material for: The Axin scaffold protects the kinase GSK3β from cross-pathway inhibition
Source: eLife. 2023 Aug 7;12:e85444. doi: 10.7554/eLife.85444 (PMC10442075; doi:10.7554/eLife.85444)
Supplement: Figure 2—figure supplement 1—source data 2. — Western blot for phosphorylation state of GSK3β at Ser9 and Tyr216. GSK3β samples are unphosphorylated GSK3β, pS9-GSK3β, GSK3β_S9A, and untreated GSK3β (unmodified recombinant protein, not coexpressed with lambda phosphatase or treated with PKA). After the western blot transfer, the membrane was cut down the center of the MW ladder lanes so each third of the membrane could be incubated with separate antibodies (α-pS9-GSK3β, α-MBP for total protein, and α-pY216-GSK3β). The membrane fragments were placed back together for imaging. [file elife-85444-fig2-figsupp1-data2.zip]

Archive with 6 entries (5 files):
- Figure 2-figure supplement 1 - source data 2/
- __MACOSX/._Figure 2-figure supplement 1 - source data 2
- Figure 2-figure supplement 1 - source data 2/Figure 2-figure supplement 1 - source data 2 labeled.png
- __MACOSX/Figure 2-figure supplement 1 - source data 2/._Figure 2-figure supplement 1 - source data 2 labeled.png
- Figure 2-figure supplement 1 - source data 2/Figure 2-figure supplement 1 - source data 2 raw.tif
- __MACOSX/Figure 2-figure supplement 1 - source data 2/._Figure 2-figure supplement 1 - source data 2 raw.tif
