# Supplementary material for: The Axin scaffold protects the kinase GSK3β from cross-pathway inhibition
Source: eLife. 2023 Aug 7;12:e85444. doi: 10.7554/eLife.85444 (PMC10442075; doi:10.7554/eLife.85444)
Supplement: Figure 2—figure supplement 2—source data 1. — Western blots for reactions of varying concentrations of pS45-β-catenin with 10 nM pS9-GSK3β in the presence and absence of 500 nM Axin. All gel samples were diluted 1:5 to prevent a gel smearing artifact (see Materials and methods). [file elife-85444-fig2-figsupp2-data1.zip]

Archive with 6 entries (5 files):
- Figure 2-figure supplement 2 - source data 1/
- __MACOSX/._Figure 2-figure supplement 2 - source data 1
- Figure 2-figure supplement 2 - source data 1/Figure 2-figure supplement 2 - source data 1 labeled.png
- __MACOSX/Figure 2-figure supplement 2 - source data 1/._Figure 2-figure supplement 2 - source data 1 labeled.png
- Figure 2-figure supplement 2 - source data 1/Figure 2-figure supplement 2 - source data 1 raw.tif
- __MACOSX/Figure 2-figure supplement 2 - source data 1/._Figure 2-figure supplement 2 - source data 1 raw.tif
