# Supplementary material for: The Axin scaffold protects the kinase GSK3β from cross-pathway inhibition
Source: eLife. 2023 Aug 7;12:e85444. doi: 10.7554/eLife.85444 (PMC10442075; doi:10.7554/eLife.85444)
Supplement: Figure 2—figure supplement 2—source data 2. — Western blots for reactions of varying concentrations of GSK3β with 20 nM PKA +/-500 nM Axin. 500 nM GSK3β reaction gel samples without Axin were diluted 1:4 to prevent overloading the gel; all other reactions were diluted 1:2 (see Materials and methods). [file elife-85444-fig2-figsupp2-data2.zip]

Archive with 6 entries (5 files):
- Figure 2-figure supplement 2 - source data 2/
- __MACOSX/._Figure 2-figure supplement 2 - source data 2
- Figure 2-figure supplement 2 - source data 2/Figure 2-figure supplement 2 - source data 2 raw.tif
- __MACOSX/Figure 2-figure supplement 2 - source data 2/._Figure 2-figure supplement 2 - source data 2 raw.tif
- Figure 2-figure supplement 2 - source data 2/Figure 2-figure supplement 2 - source data 2 labeled.png
- __MACOSX/Figure 2-figure supplement 2 - source data 2/._Figure 2-figure supplement 2 - source data 2 labeled.png
