# Supplementary material for: The Axin scaffold protects the kinase GSK3β from cross-pathway inhibition
Source: eLife. 2023 Aug 7;12:e85444. doi: 10.7554/eLife.85444 (PMC10442075; doi:10.7554/eLife.85444)
Supplement: Figure 2—figure supplement 2—source data 3. — Western blots for reactions of varying concentrations of CREB127-135 with 20 nM PKA in the presence and absence of 500 nM Axin. [file elife-85444-fig2-figsupp2-data3.zip]

Archive with 6 entries (5 files):
- Figure 2-figure supplement 2 - source data 3/
- __MACOSX/._Figure 2-figure supplement 2 - source data 3
- Figure 2-figure supplement 2 - source data 3/Figure 2-figure supplement 2 - source data 3 labeled.png
- __MACOSX/Figure 2-figure supplement 2 - source data 3/._Figure 2-figure supplement 2 - source data 3 labeled.png
- Figure 2-figure supplement 2 - source data 3/Figure 2-figure supplement 2 - source data 3 raw.tif
- __MACOSX/Figure 2-figure supplement 2 - source data 3/._Figure 2-figure supplement 2 - source data 3 raw.tif
