# Supplementary material for: The Axin scaffold protects the kinase GSK3β from cross-pathway inhibition
Source: eLife. 2023 Aug 7;12:e85444. doi: 10.7554/eLife.85444 (PMC10442075; doi:10.7554/eLife.85444)
Supplement: Figure 2—figure supplement 9—source data 1. — Recombinant GSK3β is phosphorylated at phosphosites other than Ser9. Phos-tag gel of GSK3β and GSK3β_S9A with and without treatment with lambda phosphatase. Phos-tag gels were prepared and run as previously described (Gavagan et al., 2020; see Materials and methods). Samples with GSK3β or GSK3β_S9A were prepared in PMP buffer (NEB) with 1 mM MnCl2 and 400 nM GSK3β or GSK3β_S9A and incubated in the presence or absence of 30 μM lambda phosphatase for 30 min at 30 °C. The slower-migrating species are phosphorylated GSK3β or GSK3β_S9A. The presence of phosphorylated bands in GSK3β_S9A indicates that additional sites besides Ser9 are phosphorylated in recombinant GSK3β. [file elife-85444-fig2-figsupp9-data1.zip]

Archive with 6 entries (5 files):
- Figure 2-figure supplement 9 - source data/
- __MACOSX/._Figure 2-figure supplement 9 - source data
- Figure 2-figure supplement 9 - source data/Figure 2-figure supplement 9 - source data labeled.png
- __MACOSX/Figure 2-figure supplement 9 - source data/._Figure 2-figure supplement 9 - source data labeled.png
- Figure 2-figure supplement 9 - source data/Figure 2-figure supplement 9 - source data raw.tif
- __MACOSX/Figure 2-figure supplement 9 - source data/._Figure 2-figure supplement 9 - source data raw.tif
