# Supplementary material for: The Axin scaffold protects the kinase GSK3β from cross-pathway inhibition
Source: eLife. 2023 Aug 7;12:e85444. doi: 10.7554/eLife.85444 (PMC10442075; doi:10.7554/eLife.85444)
Supplement: Figure 4—source data 2. — Western blot images of pS9-GSK3β and total GSK3β in HEK293 cells transiently expressing Axin or a negative control, related to Figure 4C. [file elife-85444-fig4-data2.zip]

Archive with 8 entries (7 files):
- Figure 4 - source data 2/
- __MACOSX/._Figure 4 - source data 2
- Figure 4 - source data 2/.DS_Store
- __MACOSX/Figure 4 - source data 2/._.DS_Store
- Figure 4 - source data 2/Figure 4C - source data labeled.tiff
- __MACOSX/Figure 4 - source data 2/._Figure 4C - source data labeled.tiff
- Figure 4 - source data 2/Figure 4C - source data raw.tiff
- __MACOSX/Figure 4 - source data 2/._Figure 4C - source data raw.tiff
