# Supplementary material for: The Axin scaffold protects the kinase GSK3β from cross-pathway inhibition
Source: eLife. 2023 Aug 7;12:e85444. doi: 10.7554/eLife.85444 (PMC10442075; doi:10.7554/eLife.85444)
Supplement: Figure 4—figure supplement 3—source data 1. — Western blot images of pS9-GSK3β and total GSK3β in HEK293 cells transiently expressing Axin or a negative control. [file elife-85444-fig4-figsupp3-data1.zip]

Archive with 8 entries (7 files):
- Figure 4-figure supplement 3 - source data/
- __MACOSX/._Figure 4-figure supplement 3 - source data
- Figure 4-figure supplement 3 - source data/.DS_Store
- __MACOSX/Figure 4-figure supplement 3 - source data/._.DS_Store
- Figure 4-figure supplement 3 - source data/Figure 4-figure supplement 3 - source data raw.tiff
- __MACOSX/Figure 4-figure supplement 3 - source data/._Figure 4-figure supplement 3 - source data raw.tiff
- Figure 4-figure supplement 3 - source data/Figure 4-figure supplement 3 - source data labeled.tiff
- __MACOSX/Figure 4-figure supplement 3 - source data/._Figure 4-figure supplement 3 - source data labeled.tiff
